# Supplementary material for: Unveiling novel double-negative prostate cancer subtypes through single-cell RNA sequencing analysis
Source: NPJ Precis Oncol. 2024 Aug 2;8:171. doi: 10.1038/s41698-024-00667-x (PMC11297170; doi:10.1038/s41698-024-00667-x)
Supplement: Supplementary file 2 — Supplementary Data 1 [file 41698_2024_667_MOESM2_ESM.xlsx]

## Sheet: Sheet1
Sample ID	GEO/SRA ID	Study ID	Dataset
Sample1	GSM6428952	GSE210358	HuPSA
Sample2	GSM6428953	GSE210358	HuPSA
Sample3	GSM6428954	GSE210358	HuPSA
Sample4	GSM6428955	GSE210358	HuPSA
Sample5	GSM6428956	GSE210358	HuPSA
Sample6	GSM6428957	GSE210358	HuPSA
Sample7	GSM6428958	GSE210358	HuPSA
Sample8	GSM6428959	GSE210358	HuPSA
Sample9	GSM6428960	GSE210358	HuPSA
Sample10	GSM6428961	GSE210358	HuPSA
Sample11	GSM6428962	GSE210358	HuPSA
Sample12	GSM6428963	GSE210358	HuPSA
Sample13	GSM6428964	GSE210358	HuPSA
Sample14	GSM6428965	GSE210358	HuPSA
Sample15	GSM4089151	GSE137829	HuPSA
Sample16	GSM4089152	GSE137829	HuPSA
Sample17	GSM4089153	GSE137829	HuPSA
Sample18	GSM4089154	GSE137829	HuPSA
Sample19	GSM4711414	GSE137829	HuPSA
Sample20	GSM4711415	GSE137829	HuPSA
Sample21	GSM5793824	GSE193337	HuPSA
Sample22	GSM5793825	GSE193337	HuPSA
Sample23	GSM5793826	GSE193337	HuPSA
Sample24	GSM5793827	GSE193337	HuPSA
Sample25	GSM5793828	GSE193337	HuPSA
Sample26	GSM5793829	GSE193337	HuPSA
Sample27	GSM5793831	GSE193337	HuPSA
Sample28	GSM5793832	GSE193337	HuPSA
Sample31	GSM6267382	GSE206962	HuPSA
Sample32	GSM6267383	GSE206962	HuPSA
Sample33	GSM6267384	GSE206962	HuPSA
Sample34	GSM6267385	GSE206962	HuPSA
Sample35	GSM5494342	GSE181294	HuPSA
Sample35	GSM5494342	GSE181294	HuPSA
Sample35	GSM5494342	GSE181294	HuPSA
Sample35	GSM5494342	GSE181294	HuPSA
Sample36	GSM5494343	GSE181294	HuPSA
Sample36	GSM5494343	GSE181294	HuPSA
Sample36	GSM5494343	GSE181294	HuPSA
Sample36	GSM5494343	GSE181294	HuPSA
Sample37	GSM5494344	GSE181294	HuPSA
Sample37	GSM5494344	GSE181294	HuPSA
Sample37	GSM5494344	GSE181294	HuPSA
Sample37	GSM5494344	GSE181294	HuPSA
Sample38	GSM5494345	GSE181294	HuPSA
Sample38	GSM5494345	GSE181294	HuPSA
Sample38	GSM5494345	GSE181294	HuPSA
Sample38	GSM5494345	GSE181294	HuPSA
Sample39	GSM5494346	GSE181294	HuPSA
Sample39	GSM5494346	GSE181294	HuPSA
Sample39	GSM5494346	GSE181294	HuPSA
Sample39	GSM5494346	GSE181294	HuPSA
Sample40	GSM5494347	GSE181294	HuPSA
Sample40	GSM5494347	GSE181294	HuPSA
Sample40	GSM5494347	GSE181294	HuPSA
Sample40	GSM5494347	GSE181294	HuPSA
Sample41	GSM5494348	GSE181294	HuPSA
Sample41	GSM5494348	GSE181294	HuPSA
Sample41	GSM5494348	GSE181294	HuPSA
Sample41	GSM5494348	GSE181294	HuPSA
Sample42	GSM5494349	GSE181294	HuPSA
Sample42	GSM5494349	GSE181294	HuPSA
Sample42	GSM5494349	GSE181294	HuPSA
Sample42	GSM5494349	GSE181294	HuPSA
Sample43	GSM5494350	GSE181294	HuPSA
Sample43	GSM5494350	GSE181294	HuPSA
Sample43	GSM5494350	GSE181294	HuPSA
Sample43	GSM5494350	GSE181294	HuPSA
Sample44	GSM5494351	GSE181294	HuPSA
Sample44	GSM5494351	GSE181294	HuPSA
Sample44	GSM5494351	GSE181294	HuPSA
Sample44	GSM5494351	GSE181294	HuPSA
Sample45	GSM5494352	GSE181294	HuPSA
Sample45	GSM5494352	GSE181294	HuPSA
Sample45	GSM5494352	GSE181294	HuPSA
Sample45	GSM5494352	GSE181294	HuPSA
Sample46	GSM5494353	GSE181294	HuPSA
Sample46	GSM5494353	GSE181294	HuPSA
Sample46	GSM5494353	GSE181294	HuPSA
Sample46	GSM5494353	GSE181294	HuPSA
Sample47	GSM5494354	GSE181294	HuPSA
Sample47	GSM5494354	GSE181294	HuPSA
Sample47	GSM5494354	GSE181294	HuPSA
Sample47	GSM5494354	GSE181294	HuPSA
Sample48	GSM5494355	GSE181294	HuPSA
Sample48	GSM5494355	GSE181294	HuPSA
Sample48	GSM5494355	GSE181294	HuPSA
Sample48	GSM5494355	GSE181294	HuPSA
Sample49	GSM5494356	GSE181294	HuPSA
Sample49	GSM5494356	GSE181294	HuPSA
Sample49	GSM5494356	GSE181294	HuPSA
Sample49	GSM5494356	GSE181294	HuPSA
Sample50	GSM5494357	GSE181294	HuPSA
Sample50	GSM5494357	GSE181294	HuPSA
Sample50	GSM5494357	GSE181294	HuPSA
Sample50	GSM5494357	GSE181294	HuPSA
Sample51	GSM5494358	GSE181294	HuPSA
Sample51	GSM5494358	GSE181294	HuPSA
Sample51	GSM5494358	GSE181294	HuPSA
Sample51	GSM5494358	GSE181294	HuPSA
Sample52	GSM5494359	GSE181294	HuPSA
Sample52	GSM5494359	GSE181294	HuPSA
Sample52	GSM5494359	GSE181294	HuPSA
Sample52	GSM5494359	GSE181294	HuPSA
Sample53	GSM5494360	GSE181294	HuPSA
Sample53	GSM5494360	GSE181294	HuPSA
Sample53	GSM5494360	GSE181294	HuPSA
Sample53	GSM5494360	GSE181294	HuPSA
Sample54	GSM5494361	GSE181294	HuPSA
Sample54	GSM5494361	GSE181294	HuPSA
Sample54	GSM5494361	GSE181294	HuPSA
Sample54	GSM5494361	GSE181294	HuPSA
Sample55	GSM5494362	GSE181294	HuPSA
Sample55	GSM5494362	GSE181294	HuPSA
Sample55	GSM5494362	GSE181294	HuPSA
Sample55	GSM5494362	GSE181294	HuPSA
Sample56	GSM5494363	GSE181294	HuPSA
Sample56	GSM5494363	GSE181294	HuPSA
Sample56	GSM5494363	GSE181294	HuPSA
Sample56	GSM5494363	GSE181294	HuPSA
Sample57	GSM5494364	GSE181294	HuPSA
Sample57	GSM5494364	GSE181294	HuPSA
Sample57	GSM5494364	GSE181294	HuPSA
Sample57	GSM5494364	GSE181294	HuPSA
Sample58	GSM5494365	GSE181294	HuPSA
Sample58	GSM5494365	GSE181294	HuPSA
Sample58	GSM5494365	GSE181294	HuPSA
Sample58	GSM5494365	GSE181294	HuPSA
Sample59	GSM5494366	GSE181294	HuPSA
Sample59	GSM5494366	GSE181294	HuPSA
Sample59	GSM5494366	GSE181294	HuPSA
Sample59	GSM5494366	GSE181294	HuPSA
Sample60	GSM5494367	GSE181294	HuPSA
Sample60	GSM5494367	GSE181294	HuPSA
Sample60	GSM5494367	GSE181294	HuPSA
Sample60	GSM5494367	GSE181294	HuPSA
Sample61	GSM5494368	GSE181294	HuPSA
Sample61	GSM5494368	GSE181294	HuPSA
Sample61	GSM5494368	GSE181294	HuPSA
Sample61	GSM5494368	GSE181294	HuPSA
Sample62	GSM5494369	GSE181294	HuPSA
Sample62	GSM5494369	GSE181294	HuPSA
Sample62	GSM5494369	GSE181294	HuPSA
Sample62	GSM5494369	GSE181294	HuPSA
Sample63	GSM5494370	GSE181294	HuPSA
Sample63	GSM5494370	GSE181294	HuPSA
Sample63	GSM5494370	GSE181294	HuPSA
Sample63	GSM5494370	GSE181294	HuPSA
Sample64	GSM5494371	GSE181294	HuPSA
Sample64	GSM5494371	GSE181294	HuPSA
Sample64	GSM5494371	GSE181294	HuPSA
Sample64	GSM5494371	GSE181294	HuPSA
Sample65	GSM5494372	GSE181294	HuPSA
Sample65	GSM5494372	GSE181294	HuPSA
Sample65	GSM5494372	GSE181294	HuPSA
Sample65	GSM5494372	GSE181294	HuPSA
Sample66	GSM5494373	GSE181294	HuPSA
Sample66	GSM5494373	GSE181294	HuPSA
Sample66	GSM5494373	GSE181294	HuPSA
Sample66	GSM5494373	GSE181294	HuPSA
Sample67	GSM5494374	GSE181294	HuPSA
Sample67	GSM5494374	GSE181294	HuPSA
Sample67	GSM5494374	GSE181294	HuPSA
Sample67	GSM5494374	GSE181294	HuPSA
Sample68	GSM5494375	GSE181294	HuPSA
Sample68	GSM5494375	GSE181294	HuPSA
Sample68	GSM5494375	GSE181294	HuPSA
Sample68	GSM5494375	GSE181294	HuPSA
Sample69	GSM5494376	GSE181294	HuPSA
Sample69	GSM5494376	GSE181294	HuPSA
Sample69	GSM5494376	GSE181294	HuPSA
Sample69	GSM5494376	GSE181294	HuPSA
Sample70	GSM5494377	GSE181294	HuPSA
Sample70	GSM5494377	GSE181294	HuPSA
Sample70	GSM5494377	GSE181294	HuPSA
Sample70	GSM5494377	GSE181294	HuPSA
Sample71	GSM5494378	GSE181294	HuPSA
Sample71	GSM5494378	GSE181294	HuPSA
Sample71	GSM5494378	GSE181294	HuPSA
Sample71	GSM5494378	GSE181294	HuPSA
Sample72	GSM5494379	GSE181294	HuPSA
Sample72	GSM5494379	GSE181294	HuPSA
Sample72	GSM5494379	GSE181294	HuPSA
Sample72	GSM5494379	GSE181294	HuPSA
Sample73	GSM5494380	GSE181294	HuPSA
Sample73	GSM5494380	GSE181294	HuPSA
Sample73	GSM5494380	GSE181294	HuPSA
Sample73	GSM5494380	GSE181294	HuPSA
Sample74	GSM5494381	GSE181294	HuPSA
Sample74	GSM5494381	GSE181294	HuPSA
Sample74	GSM5494381	GSE181294	HuPSA
Sample74	GSM5494381	GSE181294	HuPSA
Sample75	GSM5611317	GSE185344	HuPSA
Sample76	GSM5611318	GSE185344	HuPSA
Sample1	SRR11537963	GSE146811	MoPSA
Sample1	SRR11537964	GSE146811	MoPSA
Sample1	SRR11537965	GSE146811	MoPSA
Sample1	SRR11537966	GSE146811	MoPSA
Sample2	SRR11537967	GSE146811	MoPSA
Sample2	SRR11537968	GSE146811	MoPSA
Sample2	SRR11537969	GSE146811	MoPSA
Sample2	SRR11537970	GSE146811	MoPSA
Sample3	SRR11537971	GSE146811	MoPSA
Sample3	SRR11537972	GSE146811	MoPSA
Sample3	SRR11537973	GSE146811	MoPSA
Sample3	SRR11537974	GSE146811	MoPSA
Sample3	SRR11537975	GSE146811	MoPSA
Sample3	SRR11537976	GSE146811	MoPSA
Sample4	SRR11537977	GSE146811	MoPSA
Sample4	SRR11537978	GSE146811	MoPSA
Sample4	SRR11537979	GSE146811	MoPSA
Sample4	SRR11537980	GSE146811	MoPSA
Sample4	SRR11537981	GSE146811	MoPSA
Sample5	SRR11537982	GSE146811	MoPSA
Sample5	SRR11537983	GSE146811	MoPSA
Sample5	SRR11537984	GSE146811	MoPSA
Sample5	SRR11537985	GSE146811	MoPSA
Sample6	SRR11537986	GSE146811	MoPSA
Sample6	SRR11537987	GSE146811	MoPSA
Sample6	SRR11537988	GSE146811	MoPSA
Sample6	SRR11537989	GSE146811	MoPSA
Sample7	SRR11537990	GSE146811	MoPSA
Sample7	SRR11537991	GSE146811	MoPSA
Sample8	SRR11538068	GSE146811	MoPSA
Sample8	SRR11538069	GSE146811	MoPSA
Sample8	SRR11538070	GSE146811	MoPSA
Sample8	SRR11538071	GSE146811	MoPSA
Sample9	SRR11538072	GSE146811	MoPSA
Sample9	SRR11538073	GSE146811	MoPSA
Sample9	SRR11538074	GSE146811	MoPSA
Sample9	SRR11538075	GSE146811	MoPSA
Sample9	SRR11538076	GSE146811	MoPSA
Sample9	SRR11538077	GSE146811	MoPSA
Sample9	SRR11538078	GSE146811	MoPSA
Sample9	SRR11538079	GSE146811	MoPSA
Sample10	SRR11538080	GSE146811	MoPSA
Sample10	SRR11538081	GSE146811	MoPSA
Sample10	SRR11538082	GSE146811	MoPSA
Sample10	SRR11538083	GSE146811	MoPSA
Sample10	SRR11538084	GSE146811	MoPSA
Sample11	SRR11538085	GSE146811	MoPSA
Sample11	SRR11538086	GSE146811	MoPSA
Sample11	SRR11538087	GSE146811	MoPSA
Sample11	SRR11538088	GSE146811	MoPSA
Sample11	SRR11538089	GSE146811	MoPSA
Sample12	SRR11537992	GSE146811	MoPSA
Sample12	SRR11537993	GSE146811	MoPSA
Sample12	SRR11537994	GSE146811	MoPSA
Sample12	SRR11537995	GSE146811	MoPSA
Sample12	SRR11537996	GSE146811	MoPSA
Sample13	SRR11537997	GSE146811	MoPSA
Sample13	SRR11537998	GSE146811	MoPSA
Sample13	SRR11537999	GSE146811	MoPSA
Sample13	SRR11538000	GSE146811	MoPSA
Sample13	SRR11538001	GSE146811	MoPSA
Sample14	SRR11538002	GSE146811	MoPSA
Sample14	SRR11538003	GSE146811	MoPSA
Sample14	SRR11538004	GSE146811	MoPSA
Sample14	SRR11538005	GSE146811	MoPSA
Sample15	SRR11538006	GSE146811	MoPSA
Sample15	SRR11538007	GSE146811	MoPSA
Sample15	SRR11538008	GSE146811	MoPSA
Sample15	SRR11538009	GSE146811	MoPSA
Sample15	SRR11538010	GSE146811	MoPSA
Sample15	SRR11538011	GSE146811	MoPSA
Sample15	SRR11538012	GSE146811	MoPSA
Sample15	SRR11538013	GSE146811	MoPSA
Sample16	SRR11538014	GSE146811	MoPSA
Sample16	SRR11538015	GSE146811	MoPSA
Sample17	SRR11538052	GSE146811	MoPSA
Sample17	SRR11538053	GSE146811	MoPSA
Sample17	SRR11538054	GSE146811	MoPSA
Sample17	SRR11538055	GSE146811	MoPSA
Sample17	SRR11538056	GSE146811	MoPSA
Sample17	SRR11538057	GSE146811	MoPSA
Sample17	SRR11538058	GSE146811	MoPSA
Sample17	SRR11538059	GSE146811	MoPSA
Sample18	SRR11538060	GSE146811	MoPSA
Sample18	SRR11538061	GSE146811	MoPSA
Sample18	SRR11538062	GSE146811	MoPSA
Sample18	SRR11538063	GSE146811	MoPSA
Sample18	SRR11538064	GSE146811	MoPSA
Sample19	SRR11538016	GSE146811	MoPSA
Sample19	SRR11538017	GSE146811	MoPSA
Sample19	SRR11538018	GSE146811	MoPSA
Sample19	SRR11538019	GSE146811	MoPSA
Sample19	SRR11538065	GSE146811	MoPSA
Sample20	SRR11538020	GSE146811	MoPSA
Sample20	SRR11538021	GSE146811	MoPSA
Sample20	SRR11538022	GSE146811	MoPSA
Sample20	SRR11538023	GSE146811	MoPSA
Sample20	SRR11538024	GSE146811	MoPSA
Sample21	SRR11538025	GSE146811	MoPSA
Sample21	SRR11538026	GSE146811	MoPSA
Sample21	SRR11538027	GSE146811	MoPSA
Sample21	SRR11538028	GSE146811	MoPSA
Sample21	SRR11538029	GSE146811	MoPSA
Sample22	SRR11538030	GSE146811	MoPSA
Sample22	SRR11538031	GSE146811	MoPSA
Sample22	SRR11538032	GSE146811	MoPSA
Sample22	SRR11538033	GSE146811	MoPSA
Sample23	SRR11538034	GSE146811	MoPSA
Sample23	SRR11538035	GSE146811	MoPSA
Sample23	SRR11538036	GSE146811	MoPSA
Sample23	SRR11538037	GSE146811	MoPSA
Sample23	SRR11538038	GSE146811	MoPSA
Sample23	SRR11538039	GSE146811	MoPSA
Sample24	SRR11538090	GSE146811	MoPSA
Sample24	SRR11538091	GSE146811	MoPSA
Sample24	SRR11538092	GSE146811	MoPSA
Sample24	SRR11538093	GSE146811	MoPSA
Sample24	SRR11538094	GSE146811	MoPSA
Sample25	SRR11538095	GSE146811	MoPSA
Sample25	SRR11538096	GSE146811	MoPSA
Sample25	SRR11538097	GSE146811	MoPSA
Sample25	SRR11538098	GSE146811	MoPSA
Sample25	SRR11538099	GSE146811	MoPSA
Sample25	SRR11538100	GSE146811	MoPSA
Sample25	SRR11538101	GSE146811	MoPSA
Sample25	SRR11538102	GSE146811	MoPSA
Sample25	SRR11538103	GSE146811	MoPSA
Sample26	SRR11538104	GSE146811	MoPSA
Sample26	SRR11538105	GSE146811	MoPSA
Sample26	SRR11538106	GSE146811	MoPSA
Sample26	SRR11538107	GSE146811	MoPSA
Sample27	SRR11538108	GSE146811	MoPSA
Sample27	SRR11538109	GSE146811	MoPSA
Sample27	SRR11538110	GSE146811	MoPSA
Sample27	SRR11538111	GSE146811	MoPSA
Sample27	SRR11538112	GSE146811	MoPSA
Sample27	SRR11538113	GSE146811	MoPSA
Sample28	GSM5023998	GSE164969	MoPSA
Sample29	GSM5023999	GSE164969	MoPSA
Sample30	GSM5024000	GSE164969	MoPSA
Sample31	GSM5024001	GSE164970	MoPSA
Sample32	GSM5024002	GSE164970	MoPSA
Sample33	SRR19021025	GSE201956	MoPSA
Sample33	SRR19021026	GSE201956	MoPSA
Sample34	SRR19021023	GSE201956	MoPSA
Sample34	SRR19021024	GSE201956	MoPSA
Sample35	SRR19021021	GSE201956	MoPSA
Sample35	SRR19021022	GSE201956	MoPSA
Sample36	SRR19021019	GSE201956	MoPSA
Sample36	SRR19021020	GSE201956	MoPSA
Sample37	SRR19021017	GSE201956	MoPSA
Sample37	SRR19021018	GSE201956	MoPSA
Sample38	SRR19021015	GSE201956	MoPSA
Sample38	SRR19021016	GSE201956	MoPSA
Sample39	SRR19021013	GSE201956	MoPSA
Sample39	SRR19021014	GSE201956	MoPSA
Sample40	SRR19021011	GSE201956	MoPSA
Sample40	SRR19021012	GSE201956	MoPSA
Sample41	SRR19021005	GSE201956	MoPSA
Sample41	SRR19021006	GSE201956	MoPSA
Sample42	SRR19021007	GSE201956	MoPSA
Sample42	SRR19021008	GSE201956	MoPSA
Sample43	SRR19021003	GSE201956	MoPSA
Sample43	SRR19021003	GSE201956	MoPSA
Sample44	SRR19021009	GSE201956	MoPSA
Sample44	SRR19021010	GSE201956	MoPSA
Sample45	SRR19021001	GSE201956	MoPSA
Sample45	SRR19021002	GSE201956	MoPSA
Sample46	SRR19020999	GSE201956	MoPSA
Sample46	SRR19021000	GSE201956	MoPSA
Sample47	SRR19020997	GSE201956	MoPSA
Sample47	SRR19020998	GSE201956	MoPSA
Sample48	SRR19020995	GSE201956	MoPSA
Sample48	SRR19020996	GSE201956	MoPSA
Sample49	SRR19020993	GSE201956	MoPSA
Sample49	SRR19020994	GSE201956	MoPSA
Sample50	SRR19020991	GSE201956	MoPSA
Sample50	SRR19020992	GSE201956	MoPSA
Sample51	SRR19020989	GSE201956	MoPSA
Sample51	SRR19020990	GSE201956	MoPSA
Sample52	SRR19020987	GSE201956	MoPSA
Sample52	SRR19020988	GSE201956	MoPSA
Sample53	SRR19020985	GSE201956	MoPSA
Sample53	SRR19020986	GSE201956	MoPSA
Sample54	SRR19020983	GSE201956	MoPSA
Sample54	SRR19020984	GSE201956	MoPSA
Sample55	SRR19020981	GSE201956	MoPSA
Sample55	SRR19020982	GSE201956	MoPSA
Sample56	SRR19020979	GSE201956	MoPSA
Sample56	SRR19020980	GSE201956	MoPSA
Sample57	GSM6659477	GSE216158	MoPSA
Sample58	GSM6659478	GSE216158	MoPSA
Sample59	GSM6895311	GSE221755	MoPSA
Sample60	GSM6895312	GSE221755	MoPSA
Sample61	GSM6895313	GSE221755	MoPSA
Sample62	GSM6895314	GSE221755	MoPSA
Sample63	GSM5223637	GSE171336	MoPSA
Sample64	GSM5223638	GSE171336	MoPSA
Sample65	GSM5223639	GSE171336	MoPSA
Sample66	GSM5223640	GSE171336	MoPSA
Sample67	GSM5223641	GSE171336	MoPSA
Sample68	GSM5223642	GSE171336	MoPSA
Sample69	GSM5223643	GSE171336	MoPSA
Sample70	GSM5223644	GSE171336	MoPSA
Sample71	GSM5223645	GSE171336	MoPSA
Sample72	GSM5223646	GSE171336	MoPSA
Sample73	GSM6720769	GSE171336	MoPSA
Sample74	GSM6720770	GSE171336	MoPSA
Sample75	GSM6720771	GSE171336	MoPSA
Sample76	GSM5049201	GSE165741	MoPSA
Sample77	GSM5049202	GSE165741	MoPSA
Sample78	GSM5049203	GSE165741	MoPSA
Sample79	GSM5049204	GSE165741	MoPSA
Sample80	GSM5049205	GSE165741	MoPSA
Sample81	GSM5049206	GSE165741	MoPSA
Sample82	GSM5049207	GSE165741	MoPSA
Sample83	GSM5049208	GSE165741	MoPSA
Sample84	GSM5049209	GSE165741	MoPSA
Sample85	GSM5049210	GSE165741	MoPSA
Sample86	GSM5049211	GSE165741	MoPSA
Sample87	GSM5049212	GSE165741	MoPSA
Sample88	GSM5049213	GSE165741	MoPSA
Sample89	GSM5049214	GSE165741	MoPSA
Sample90	GSM5049215	GSE165741	MoPSA
Sample91	GSM5049216	GSE165741	MoPSA
Sample92	GSM5049217	GSE165741	MoPSA
Sample93	GSM5049218	GSE165741	MoPSA
Sample94	GSM5049219	GSE165741	MoPSA
Sample95	SRR13575241	GSE165741	MoPSA
Sample96	SRR14546340	GSE174471	MoPSA
Sample97	SRR14546341	GSE174471	MoPSA
Sample98	SRR20761326	GSE210358	MoPSA
Sample98	SRR20761327	GSE210358	MoPSA
Sample99	SRR20761324	GSE210358	MoPSA
Sample99	SRR20761325	GSE210358	MoPSA
Sample100	SRR20761322	GSE210358	MoPSA
Sample100	SRR20761323	GSE210358	MoPSA
Sample101	SRR20761320	GSE210358	MoPSA
Sample101	SRR20761321	GSE210358	MoPSA
Sample102	SRR20761303	GSE210358	MoPSA
Sample102	SRR20761304	GSE210358	MoPSA
Sample103	SRR20761301	GSE210358	MoPSA
Sample103	SRR20761302	GSE210358	MoPSA
Sample104	SRR20761299	GSE210358	MoPSA
Sample104	SRR20761300	GSE210358	MoPSA
Sample105	SRR20761297	GSE210358	MoPSA
Sample105	SRR20761298	GSE210358	MoPSA
Sample106	SRR20761295	GSE210358	MoPSA
Sample106	SRR20761296	GSE210358	MoPSA
Sample107	SRR20761293	GSE210358	MoPSA
Sample107	SRR20761294	GSE210358	MoPSA
Sample108	SRR20761335	GSE210358	MoPSA
Sample108	SRR20761292	GSE210358	MoPSA
Sample109	SRR20761336	GSE210358	MoPSA
Sample109	SRR20761291	GSE210358	MoPSA
Sample110	SRR20761319	GSE210358	MoPSA
Sample110	SRR20761337	GSE210358	MoPSA
Sample111	SRR20761317	GSE210358	MoPSA
Sample111	SRR20761318	GSE210358	MoPSA
Sample112	SRR20761315	GSE210358	MoPSA
Sample112	SRR20761316	GSE210358	MoPSA
Sample113	SRR20761313	GSE210358	MoPSA
Sample113	SRR20761314	GSE210358	MoPSA
Sample114	SRR20761311	GSE210358	MoPSA
Sample114	SRR20761312	GSE210358	MoPSA
Sample115	SRR20761309	GSE210358	MoPSA
Sample115	SRR20761310	GSE210358	MoPSA
Sample116	SRR20761307	GSE210358	MoPSA
Sample116	SRR20761308	GSE210358	MoPSA
Sample117	SRR20761305	GSE210358	MoPSA
Sample117	SRR20761306	GSE210358	MoPSA
Sample118	SRR20761371	GSE210358	MoPSA
Sample118	SRR20761372	GSE210358	MoPSA
Sample119	SRR20761369	GSE210358	MoPSA
Sample119	SRR20761370	GSE210358	MoPSA
Sample120	SRR20761367	GSE210358	MoPSA
Sample120	SRR20761368	GSE210358	MoPSA
Sample121	SRR20761365	GSE210358	MoPSA
Sample121	SRR20761366	GSE210358	MoPSA
Sample122	SRR20761363	GSE210358	MoPSA
Sample122	SRR20761364	GSE210358	MoPSA
Sample123	SRR20761361	GSE210358	MoPSA
Sample123	SRR20761362	GSE210358	MoPSA
Sample124	SRR20761359	GSE210358	MoPSA
Sample124	SRR20761360	GSE210358	MoPSA
Sample125	SRR20761357	GSE210358	MoPSA
Sample125	SRR20761358	GSE210358	MoPSA
Sample126	SRR20761330	GSE210358	MoPSA
Sample126	SRR20761331	GSE210358	MoPSA
Sample127	GSM4977056	GSE163316	MoPSA
Sample128	GSM4977057	GSE163316	MoPSA
Sample129	GSM4977058	GSE163316	MoPSA
Sample130	GSM4977059	GSE163316	MoPSA
Sample131	GSM4977060	GSE163316	MoPSA
Sample132	GSM4977061	GSE163316	MoPSA
Sample133	GSM5698694	GSE189307	MoPSA
Sample134	GSM5698695	GSE189307	MoPSA
Sample135	GSM5698696	GSE189307	MoPSA
Sample136	GSM5698697	GSE189307	MoPSA
Sample137	GSM4801307	GSE158468	MoPSA
Sample138	GSM4801308	GSE158468	MoPSA
Sample139	GSM4801309	GSE158468	MoPSA
Sample140	GSM4801310	GSE158468	MoPSA
Sample141	GSM4801311	GSE158468	MoPSA
Sample142	GSM4801312	GSE158468	MoPSA
Sample143	GSM4801313	GSE158468	MoPSA
Sample144	GSM4801314	GSE158468	MoPSA
Sample145	GSM4649316	GSE153701	MoPSA
Sample_6	SRR7961336	GSE120795	ProAtlas
Sample_35	SRR7949414	GSE120741	ProAtlas
Sample_38	SRR7949417	GSE120741	ProAtlas
Sample_42	SRR7949421	GSE120741	ProAtlas
Sample_44	SRR7949423	GSE120741	ProAtlas
Sample_54	SRR7949433	GSE120741	ProAtlas
Sample_62	SRR7949441	GSE120741	ProAtlas
Sample_80	SRR8528481	GSE126078	ProAtlas
Sample_81	SRR8528482	GSE126078	ProAtlas
Sample_90	SRR8528491	GSE126078	ProAtlas
Sample_92	SRR8528493	GSE126078	ProAtlas
Sample_104	SRR8528505	GSE126078	ProAtlas
Sample_105	SRR8528506	GSE126078	ProAtlas
Sample_106	SRR8528507	GSE126078	ProAtlas
Sample_107	SRR8528508	GSE126078	ProAtlas
Sample_110	SRR8528511	GSE126078	ProAtlas
Sample_111	SRR8528512	GSE126078	ProAtlas
Sample_112	SRR8528513	GSE126078	ProAtlas
Sample_113	SRR8528514	GSE126078	ProAtlas
Sample_114	SRR8528515	GSE126078	ProAtlas
Sample_115	SRR8528516	GSE126078	ProAtlas
Sample_116	SRR8528517	GSE126078	ProAtlas
Sample_117	SRR8528518	GSE126078	ProAtlas
Sample_118	SRR8528519	GSE126078	ProAtlas
Sample_119	SRR8528520	GSE126078	ProAtlas
Sample_120	SRR8528521	GSE126078	ProAtlas
Sample_124	SRR8528525	GSE126078	ProAtlas
Sample_125	SRR8528526	GSE126078	ProAtlas
Sample_126	SRR8528527	GSE126078	ProAtlas
Sample_127	SRR8528528	GSE126078	ProAtlas
Sample_128	SRR8528529	GSE126078	ProAtlas
Sample_129	SRR8528530	GSE126078	ProAtlas
Sample_130	SRR8528531	GSE126078	ProAtlas
Sample_131	SRR8528532	GSE126078	ProAtlas
Sample_132	SRR8528533	GSE126078	ProAtlas
Sample_133	SRR8528534	GSE126078	ProAtlas
Sample_134	SRR8528535	GSE126078	ProAtlas
Sample_135	SRR8528536	GSE126078	ProAtlas
Sample_137	SRR8528538	GSE126078	ProAtlas
Sample_138	SRR8528539	GSE126078	ProAtlas
Sample_139	SRR8528540	GSE126078	ProAtlas
Sample_140	SRR8528541	GSE126078	ProAtlas
Sample_141	SRR8528542	GSE126078	ProAtlas
Sample_142	SRR8528543	GSE126078	ProAtlas
Sample_143	SRR8528544	GSE126078	ProAtlas
Sample_144	SRR8528545	GSE126078	ProAtlas
Sample_145	SRR8528546	GSE126078	ProAtlas
Sample_146	SRR8528547	GSE126078	ProAtlas
Sample_148	SRR8528549	GSE126078	ProAtlas
Sample_149	SRR8528550	GSE126078	ProAtlas
Sample_150	SRR8528551	GSE126078	ProAtlas
Sample_151	SRR8528552	GSE126078	ProAtlas
Sample_152	SRR8528553	GSE126078	ProAtlas
Sample_153	SRR8528554	GSE126078	ProAtlas
Sample_154	SRR8528555	GSE126078	ProAtlas
Sample_155	SRR8528556	GSE126078	ProAtlas
Sample_156	SRR8528557	GSE126078	ProAtlas
Sample_157	SRR8528558	GSE126078	ProAtlas
Sample_159	SRR8528560	GSE126078	ProAtlas
Sample_160	SRR8528561	GSE126078	ProAtlas
Sample_161	SRR8528562	GSE126078	ProAtlas
Sample_162	SRR8528563	GSE126078	ProAtlas
Sample_163	SRR8528564	GSE126078	ProAtlas
Sample_164	SRR8528565	GSE126078	ProAtlas
Sample_165	SRR8528566	GSE126078	ProAtlas
Sample_166	SRR8528567	GSE126078	ProAtlas
Sample_167	SRR8528568	GSE126078	ProAtlas
Sample_168	SRR8528569	GSE126078	ProAtlas
Sample_169	SRR8528570	GSE126078	ProAtlas
Sample_170	SRR8528571	GSE126078	ProAtlas
Sample_171	SRR8528572	GSE126078	ProAtlas
Sample_172	SRR8528573	GSE126078	ProAtlas
Sample_173	SRR8528574	GSE126078	ProAtlas
Sample_174	SRR8528575	GSE126078	ProAtlas
Sample_175	SRR8528576	GSE126078	ProAtlas
Sample_176	SRR8528577	GSE126078	ProAtlas
Sample_178	SRR8528579	GSE126078	ProAtlas
Sample_179	SRR8528580	GSE126078	ProAtlas
Sample_181	SRR8528582	GSE126078	ProAtlas
Sample_182	SRR8528583	GSE126078	ProAtlas
Sample_184	SRR8528585	GSE126078	ProAtlas
Sample_186	SRR8528587	GSE126078	ProAtlas
Sample_187	SRR8528588	GSE126078	ProAtlas
Sample_188	SRR8528589	GSE126078	ProAtlas
Sample_189	SRR8528590	GSE126078	ProAtlas
Sample_190	SRR8528591	GSE126078	ProAtlas
Sample_191	SRR8528592	GSE126078	ProAtlas
Sample_192	SRR8528593	GSE126078	ProAtlas
Sample_193	SRR8528594	GSE126078	ProAtlas
Sample_195	SRR8528596	GSE126078	ProAtlas
Sample_196	SRR8528597	GSE126078	ProAtlas
Sample_197	SRR8528598	GSE126078	ProAtlas
Sample_198	SRR8528599	GSE126078	ProAtlas
Sample_199	SRR8528600	GSE126078	ProAtlas
Sample_200	SRR8528601	GSE126078	ProAtlas
Sample_201	SRR8528602	GSE126078	ProAtlas
Sample_202	SRR8528603	GSE126078	ProAtlas
Sample_203	SRR8528604	GSE126078	ProAtlas
Sample_204	SRR8528605	GSE126078	ProAtlas
Sample_205	SRR8528606	GSE126078	ProAtlas
Sample_206	SRR8528607	GSE126078	ProAtlas
Sample_207	SRR8528608	GSE126078	ProAtlas
Sample_208	SRR8528609	GSE126078	ProAtlas
Sample_209	SRR8528610	GSE126078	ProAtlas
Sample_210	SRR8528611	GSE126078	ProAtlas
Sample_211	SRR8528612	GSE126078	ProAtlas
Sample_212	SRR8528613	GSE126078	ProAtlas
Sample_213	SRR8528614	GSE126078	ProAtlas
Sample_214	SRR9842105	GSE126078	ProAtlas
Sample_215	SRR9842104	GSE126078	ProAtlas
Sample_218	SRR3018157	phs000915	ProAtlas
Sample_219	SRR3018158	phs000915	ProAtlas
Sample_220	SRR8311960	phs000915	ProAtlas
Sample_221	SRR8311961	phs000915	ProAtlas
Sample_222	SRR8311743	phs000915	ProAtlas
Sample_223	SRR8311744	phs000915	ProAtlas
Sample_224	SRR3018099	phs000915	ProAtlas
Sample_225	SRR3018100	phs000915	ProAtlas
Sample_226	SRR8311901	phs000915	ProAtlas
Sample_227	SRR8311903	phs000915	ProAtlas
Sample_228	SRR8312110	phs000915	ProAtlas
Sample_230	SRR8311621	phs000915	ProAtlas
Sample_231	SRR8311622	phs000915	ProAtlas
Sample_232	SRR8311866	phs000915	ProAtlas
Sample_233	SRR8311867	phs000915	ProAtlas
Sample_234	SRR3018149	phs000915	ProAtlas
Sample_235	SRR3018150	phs000915	ProAtlas
Sample236	SRR12455456	GSE156289	ProAtlas
Sample239	SRR12455462	GSE156289	ProAtlas
Sample240	SRR12455464	GSE156289	ProAtlas
Sample242	SRR12455468	GSE156289	ProAtlas
Sample243	SRR12455469	GSE156289	ProAtlas
Sample244	SRR12455470	GSE156289	ProAtlas
Sample245	SRR12455471	GSE156289	ProAtlas
Sample248	SRR12455482	GSE156289	ProAtlas
Sample249	SRR12455451	GSE156289	ProAtlas
Sample250	SRR12455452	GSE156289	ProAtlas
Sample251	SRR12455454	GSE156289	ProAtlas
Sample252	SRR12455455	GSE156289	ProAtlas
Sample253	SRR12455457	GSE156289	ProAtlas
Sample254	SRR12455458	GSE156289	ProAtlas
Sample256	SRR12455463	GSE156289	ProAtlas
Sample257	SRR12455465	GSE156289	ProAtlas
Sample258	SRR12455467	GSE156289	ProAtlas
Sample259	SRR12455472	GSE156289	ProAtlas
Sample261	SRR12455474	GSE156289	ProAtlas
Sample262	SRR12455475	GSE156289	ProAtlas
Sample263	SRR12455476	GSE156289	ProAtlas
Sample264	SRR12455478	GSE156289	ProAtlas
Sample284	SRR7187313	GSE114740	ProAtlas
Sample289	SRR22190855	GSE217260	ProAtlas
Sample290	SRR22190856	GSE217260	ProAtlas
Sample291	SRR22190857	GSE217260	ProAtlas
Sample292	SRR22190858	GSE217260	ProAtlas
Sample293	SRR22190859	GSE217260	ProAtlas
Sample294	SRR22190860	GSE217260	ProAtlas
Sample295	SRR22190861	GSE217260	ProAtlas
Sample296	SRR22190862	GSE217260	ProAtlas
Sample297	SRR22190863	GSE217260	ProAtlas
Sample298	SRR22190864	GSE217260	ProAtlas
Sample299	SRR22190865	GSE217260	ProAtlas
Sample300	SRR22190866	GSE217260	ProAtlas
Sample301	SRR22190867	GSE217260	ProAtlas
Sample302	SRR22190868	GSE217260	ProAtlas
Sample303	SRR22190869	GSE217260	ProAtlas
Sample304	SRR22190870	GSE217260	ProAtlas
Sample305	SRR22190871	GSE217260	ProAtlas
Sample306	SRR22190872	GSE217260	ProAtlas
Sample307	SRR22190873	GSE217260	ProAtlas
Sample308	SRR22190874	GSE217260	ProAtlas
Sample309	SRR22190875	GSE217260	ProAtlas
Sample310	SRR22190876	GSE217260	ProAtlas
Sample311	SRR22190877	GSE217260	ProAtlas
Sample312	SRR22190878	GSE217260	ProAtlas
Sample313	SRR22190879	GSE217260	ProAtlas
Sample314	SRR22190880	GSE217260	ProAtlas
Sample315	SRR22190881	GSE217260	ProAtlas
Sample316	SRR22190882	GSE217260	ProAtlas
Sample317	SRR22190883	GSE217260	ProAtlas
Sample318	SRR22190884	GSE217260	ProAtlas
Sample319	SRR22190885	GSE217260	ProAtlas
Sample320	SRR22190886	GSE217260	ProAtlas
Sample321	SRR22190887	GSE217260	ProAtlas
Sample322	SRR22190888	GSE217260	ProAtlas
Sample323	SRR22190889	GSE217260	ProAtlas
Sample324	SRR22190890	GSE217260	ProAtlas
Sample325	SRR15021920	GSE179321	ProAtlas
Sample326	SRR15021921	GSE179321	ProAtlas
Sample327	SRR15021922	GSE179321	ProAtlas
Sample328	SRR15021923	GSE179321	ProAtlas
Sample329	SRR15021924	GSE179321	ProAtlas
Sample330	SRR15021925	GSE179321	ProAtlas
Sample331	SRR6956225	GSE112786	ProAtlas
Sample334	SRR6956228	GSE112786	ProAtlas
Sample335	SRR6956229	GSE112786	ProAtlas
Sample336	SRR6956230	GSE112786	ProAtlas
Sample337	SRR6956231	GSE112786	ProAtlas
Sample338	SRR6956232	GSE112786	ProAtlas
Sample341	SRR6059543	GSE104131	ProAtlas
Sample347	SRR6059554	GSE104131	ProAtlas
Sample356	SRR6059570	GSE104131	ProAtlas
Sample375	SRR6059542	GSE104131	ProAtlas
Sample381	SRR6059555	GSE104131	ProAtlas
Sample388	SRR6059571	GSE104131	ProAtlas
Sample418	SRR332268	GSE31528	ProAtlas
Sample419	SRR332269	GSE31528	ProAtlas
Sample422	SRR332272	GSE31528	ProAtlas
Sample423	SRR332273	GSE31528	ProAtlas
Sample442	SRR1164805	GSE54460	ProAtlas
Sample507	SRR1164870	GSE54460	ProAtlas
Sample512	SRR1164875	GSE54460	ProAtlas
Sample517	SRR1164880	GSE54460	ProAtlas
Sample529	SRR1164892	GSE54460	ProAtlas
Sample545	SRR057631	GSE22260	ProAtlas
Sample546	SRR057632	GSE22260	ProAtlas
Sample547	SRR057633	GSE22260	ProAtlas
Sample550	SRR057636	GSE22260	ProAtlas
Sample551	SRR057637	GSE22260	ProAtlas
Sample552	SRR057638	GSE22260	ProAtlas
Sample553	SRR057639	GSE22260	ProAtlas
Sample554	SRR057640	GSE22260	ProAtlas
Sample555	SRR057641	GSE22260	ProAtlas
Sample556	SRR057642	GSE22260	ProAtlas
Sample557	SRR057643	GSE22260	ProAtlas
Sample558	SRR057644	GSE22260	ProAtlas
Sample559	SRR057645	GSE22260	ProAtlas
Sample560	SRR057646	GSE22260	ProAtlas
Sample562	SRR057648	GSE22260	ProAtlas
Sample568	SRR057654	GSE22260	ProAtlas
Sample569	SRR057655	GSE22260	ProAtlas
Sample570	SRR057656	GSE22260	ProAtlas
Sample571	SRR057657	GSE22260	ProAtlas
Sample572	SRR057658	GSE22260	ProAtlas
Sample574	SRR22029931	GSE216490	ProAtlas
Sample578	SRR22029935	GSE216490	ProAtlas
Sample579	SRR22029936	GSE216490	ProAtlas
Sample580	SRR22029937	GSE216490	ProAtlas
Sample581	SRR22029938	GSE216490	ProAtlas
Sample582	SRR22029939	GSE216490	ProAtlas
Sample584	SRR22029941	GSE216490	ProAtlas
Sample585	SRR22029942	GSE216490	ProAtlas
Sample586	SRR22029943	GSE216490	ProAtlas
Sample587	SRR22029944	GSE216490	ProAtlas
Sample588	SRR22029945	GSE216490	ProAtlas
Sample589	SRR22029946	GSE216490	ProAtlas
Sample590	SRR22029947	GSE216490	ProAtlas
Sample592	SRR22029949	GSE216490	ProAtlas
Sample593	SRR22029950	GSE216490	ProAtlas
Sample595	SRR22029952	GSE216490	ProAtlas
Sample596	SRR22029953	GSE216490	ProAtlas
Sample599	SRR22029956	GSE216490	ProAtlas
Sample628	SRR22029985	GSE216490	ProAtlas
Sample631	SRR22029988	GSE216490	ProAtlas
Sample632	SRR22029989	GSE216490	ProAtlas
Sample633	SRR22029990	GSE216490	ProAtlas
Sample634	SRR22029991	GSE216490	ProAtlas
Sample639	SRR22029996	GSE216490	ProAtlas
Sample640	SRR22029997	GSE216490	ProAtlas
Sample641	SRR22029998	GSE216490	ProAtlas
Sample643	SRR22030000	GSE216490	ProAtlas
Sample644	SRR22030001	GSE216490	ProAtlas
Sample646	SRR22030003	GSE216490	ProAtlas
Sample647	SRR22030004	GSE216490	ProAtlas
Sample651	SRR22030008	GSE216490	ProAtlas
Sample652	SRR22030009	GSE216490	ProAtlas
Sample653	SRR22030010	GSE216490	ProAtlas
Sample655	SRR22030012	GSE216490	ProAtlas
Sample656	SRR22030013	GSE216490	ProAtlas
Sample657	SRR22030014	GSE216490	ProAtlas
Sample658	SRR22030015	GSE216490	ProAtlas
Sample659	SRR22030016	GSE216490	ProAtlas
Sample660	SRR22030017	GSE216490	ProAtlas
Sample661	SRR22030018	GSE216490	ProAtlas
Sample662	SRR22030019	GSE216490	ProAtlas
Sample437	SRR1164800	GSE54460	ProAtlas
Sample665	SRR3146718	phs000909	ProAtlas
Sample666	SRR3146736	phs000909	ProAtlas
Sample667	SRR3146747	phs000909	ProAtlas
Sample668	SRR3146759	phs000909	ProAtlas
Sample669	SRR3146764	phs000909	ProAtlas
Sample670	SRR3146769	phs000909	ProAtlas
Sample671	SRR3146770	phs000909	ProAtlas
Sample672	SRR3146785	phs000909	ProAtlas
Sample675	SRR3146803	phs000909	ProAtlas
Sample676	SRR3146824	phs000909	ProAtlas
Sample677	SRR3146826	phs000909	ProAtlas
Sample678	SRR3146843	phs000909	ProAtlas
Sample679	SRR3146848	phs000909	ProAtlas
Sample680	SRR3146852	phs000909	ProAtlas
Sample681	SRR3146854	phs000909	ProAtlas
Sample682	SRR3146857	phs000909	ProAtlas
Sample683	SRR3146859	phs000909	ProAtlas
Sample684	SRR3146861	phs000909	ProAtlas
Sample685	SRR3146870	phs000909	ProAtlas
Sample687	SRR3146878	phs000909	ProAtlas
Sample688	SRR3146881	phs000909	ProAtlas
Sample689	SRR3146882	phs000909	ProAtlas
Sample690	SRR3146885	phs000909	ProAtlas
Sample691	SRR3146891	phs000909	ProAtlas
Sample692	SRR3146892	phs000909	ProAtlas
Sample693	SRR3146894	phs000909	ProAtlas
Sample695	SRR3146899	phs000909	ProAtlas
Sample696	SRR3146902	phs000909	ProAtlas
Sample697	SRR3146908	phs000909	ProAtlas
Sample698	SRR3146910	phs000909	ProAtlas
Sample699	SRR3146913	phs000909	ProAtlas
Sample700	SRR3146914	phs000909	ProAtlas
Sample701	SRR3146927	phs000909	ProAtlas
Sample702	SRR3146939	phs000909	ProAtlas
Sample703	SRR3146941	phs000909	ProAtlas
Sample704	SRR3146944	phs000909	ProAtlas
Sample705	SRR3146945	phs000909	ProAtlas
Sample706	SRR3146950	phs000909	ProAtlas
Sample707	SRR3146957	phs000909	ProAtlas
Sample708	SRR3146961	phs000909	ProAtlas
Sample709	SRR3146974	phs000909	ProAtlas
Sample710	SRR3146977	phs000909	ProAtlas
Sample711	SRR3146980	phs000909	ProAtlas
Sample712	SRR3146981	phs000909	ProAtlas
